# Supplementary material for: 7-Prenyloxycoumarins as Promising Antileishmanial Agents: In Vitro, In Vivo, and In Silico Evaluation Against Leishmania amazonensis
Source: Pharmaceuticals (Basel). 2026 Mar 5;19(3):426. doi: 10.3390/ph19030426 (PMC13029137; doi:10.3390/ph19030426)
Supplement: Supplementary file 1 [file pharmaceuticals-19-00426-s001.zip]

Archive with 1 entries (1 files):
- pharmaceuticals-4151406-supplementary.pdf
